# Supplementary material for: Stereoselective Synthesis and Biological Evaluation of Perhydroquinoxaline-Based κ Receptor Agonists
Source: Int J Mol Sci. 2025 Jan 24;26(3):998. doi: 10.3390/ijms26030998 (PMC11817610; doi:10.3390/ijms26030998)
Supplement: Supplementary file 1 [file ijms-26-00998-s001.zip]

Archive with 1 entries (1 files):
- ijms-3396230-supplementary.pdf
